# Supplementary material for: Changes in Apparent Diffusion Coefficient (ADC) in Serial Weekly MRI during Radiotherapy in Patients with Head and Neck Cancer: Results from the PREDICT-HN Study
Source: Curr Oncol. 2022 Aug 31;29(9):6303–13. doi: 10.3390/curroncol29090495 (PMC9498049; doi:10.3390/curroncol29090495)
Supplement: Supplementary file 1 [file curroncol-29-00495-s001.zip]

Archive with 1 entries (1 files):
- curroncol-1855102-supplementary.pdf
